# Supplementary material for: First-Line Treatment of Older Patients with CLL: A New Approach in the Chemo-Free Era
Source: Cancers (Basel). 2023 Jul 29;15(15):3859. doi: 10.3390/cancers15153859 (PMC10417156; doi:10.3390/cancers15153859)
Supplement: Supplementary file 1 [file cancers-15-03859-s001.zip]

Archive with 1 entries (1 files):
- cancers-2498075-supplementary.pdf
